# Supplementary material for: Probiotic effects on brain health are both transient and sustained for several weeks after discontinuation: a randomised controlled trial
Source: Commun Med (Lond). 2026 Jul 28;6:418. doi: 10.1038/s43856-026-01800-6 (PMC13415881; doi:10.1038/s43856-026-01800-6)
Supplement: Supplementary file 4 — Supplementary Data File [file 43856_2026_1800_MOESM4_ESM.xlsx]

## Sheet: Fig3A_HADStotal
	baseline	baseline	baseline	3 weeks	3 weeks	3 weeks	6 weeks	6 weeks	6 weeks	10-12 weeks	10-12 weeks	10-12 weeks
	encapsulated probiotic	non-encapsulated probiotic	placebo	encapsulated probiotic	non-encapsulated probiotic	placebo	encapsulated probiotic	non-encapsulated probiotic	placebo	encapsulated probiotic	non-encapsulated probiotic	placebo
n	8	12	12	8	12	12	8	12	12	8	12	12
Minimum	1	1	0	0	0	0	0	0	0	0	0	0
25% Percentile	1.5	1.75	2.25	2.25	2.5	0	2.5	2.25	1	1	2.25	0
Median	6.5	5	3	6	5	3	8	3.5	2.5	5.5	4.5	2
75% Percentile	13.75	7.5	6	17	7.75	5.75	16.25	6	8	14	8.75	10.5
Maximum	23	9	13	25	9	11	26	10	14	22	10	14

## Sheet: Fig3B_HADS-A
	baseline	baseline	baseline	3 weeks	3 weeks	3 weeks	6 weeks	6 weeks	6 weeks	10-12 weeks	10-12 weeks	10-12 weeks
	encapsulated probiotic	non-encapsulated probiotic	placebo	encapsulated probiotic	non-encapsulated probiotic	placebo	encapsulated probiotic	non-encapsulated probiotic	placebo	encapsulated probiotic	non-encapsulated probiotic	placebo
n	8	12	12	8	12	12	8	12	12	8	12	12
Minimum	0	1	0	0	0	0	0	0	0	0	0	0
25% Percentile	1.25	1	1.25	2	1.25	0	1.5	1	0.25	0.75	1	0
Median	5	3	2	5.5	2.5	1.5	6.5	1	2	4.5	2.5	1
75% Percentile	10.5	4.5	3.75	12	4.75	3.75	12.5	3	4.5	11	4.75	6
Maximum	14	6	8	15	6	6	14	5	8	13	7	7

## Sheet: Fig3C_HADS-D
	baseline	baseline	baseline	3 weeks	3 weeks	3 weeks	6 weeks	6 weeks	6 weeks	10-12 weeks	10-12 weeks	10-12 weeks
	encapsulated probiotic	non-encapsulated probiotic	placebo	encapsulated probiotic	non-encapsulated probiotic	placebo	encapsulated probiotic	non-encapsulated probiotic	placebo	encapsulated probiotic	non-encapsulated probiotic	placebo
n	8	12	12	8	12	12	8	12	12	8	12	12
Minimum	0	0	0	0	0	0	0	0	0	0	0	0
25% Percentile	1	0.25	1	0	1.25	0	1	1.25	0	0.25	1	0
Median	1	2	1.5	1	2	1	1	2	1	1	2.5	1
75% Percentile	4.5	3	2.75	5	3	2	6	3	3.5	5	4	3.5
Maximum	9	4	6	10	5	5	12	5	6	9	5	8

## Sheet: Fig3D_PSS
	baseline	baseline	baseline	3 weeks	3 weeks	3 weeks	6 weeks	6 weeks	6 weeks	10-12 weeks	10-12 weeks	10-12 weeks
	encapsulated probiotic	non-encapsulated probiotic	placebo	encapsulated probiotic	non-encapsulated probiotic	placebo	encapsulated probiotic	non-encapsulated probiotic	placebo	encapsulated probiotic	non-encapsulated probiotic	placebo
n	8	12	12	8	12	12	8	12	12	8	12	12
Minimum	5	2	3	5	2	0	5	1	2	3	0	1
25% Percentile	6	5.75	7.25	5.75	4.25	5.25	5.25	6	4.25	5.75	3.75	4.25
Median	12	8.5	9	10.5	7.5	8	9.5	8.5	6.5	11.5	8	7.75
75% Percentile	16	10.75	11	13.5	9.75	10.75	16.75	9	10.5	13.5	12	12.5
Maximum	22	16	17	16	13	16	19	13	16	20	15	15

## Sheet: Fig3E_PSQI
	baseline	baseline	baseline	3 weeks	3 weeks	3 weeks	6 weeks	6 weeks	6 weeks	10-12 weeks	10-12 weeks	10-12 weeks
	encapsulated probiotic	non-encapsulated probiotic	placebo	encapsulated probiotic	non-encapsulated probiotic	placebo	encapsulated probiotic	non-encapsulated probiotic	placebo	encapsulated probiotic	non-encapsulated probiotic	placebo
n	8	12	12	8	12	12	8	12	12	8	12	12
Minimum	1	1	1	2	1	1	1	1	1	2	0	1
25% Percentile	1.75	1.25	3	2.5	2	2	2.5	1.25	2.25	3.215	1	2.25
Median	4.93	3	4.5	5.5	3	5	6	4	4	6	3	3
75% Percentile	7.25	4.75	8.25	7.645	5.75	7	9.145	6.145	6.75	7	5.645	7
Maximum	13	9	12	12	12	12.5	11	8	12	13	9	13

## Sheet: Fig4_rsfMRI
	6 weeks	6 weeks	10-12 weeks	10-12 weeks
	encapsulated probiotic	non-encapsulated probiotic	encapsulated probiotic	non-encapsulated probiotic
n	8	12	8	12
Minimum	-0.1834	-0.07506	0.0121	-0.2618
25% Percentile	-0.08991	0.008091	0.108	-0.01255
Median	-0.03176	0.1202	0.1561	0.1085
75% Percentile	0.03264	0.2468	0.305	0.1865
Maximum	0.3277	0.3687	0.5838	0.2642
